# Supplementary material for: Ternary Nanohybrid of Ni3S2/CoMoS4/MnO2 on Nickel Foam for Aqueous and Solid-State High-Performance Supercapacitors
Source: Nanomaterials (Basel). 2022 Jun 6;12(11):1945. doi: 10.3390/nano12111945 (PMC9182481; doi:10.3390/nano12111945)
Supplement: Supplementary file 1 [file nanomaterials-12-01945-s001.zip]

Archive with 1 entries (1 files):
- nanomaterials-1699190-supplementary.pdf
